# Supplementary material for: Bio-informatic analysis of CRISPR protospacer adjacent motifs (PAMs) in T4 genome
Source: BMC Genom Data. 2022 Jun 2;23:40. doi: 10.1186/s12863-022-01056-8 (PMC9161530; doi:10.1186/s12863-022-01056-8)
Supplement: Supplementary file 1 — Additional file 1. [file 12863_2022_1056_MOESM1_ESM.zip]

Archive with 14 entries (14 files):
- ChangePAMs2ATCG.pdf
- compareNucleotidesSeq.pdf
- FindPAMsInPhageDNA.pdf
- getAllAAFromPAM.pdf
- getASA.pdf
- getGeneList.pdf
- getGenesFunctions.pdf
- getNucleotidesCombinations.pdf
- getNumberOfPromotersContainPAMs.pdf
- getPAMinGenes.pdf
- negativeStrandAndReverse.pdf
- PAMS2AA.pdf
- promotersPAMs.pdf
- removeNsFromEnds.pdf
